# Supplementary material for: A Simple Eco-Friendly HPLC-PDA Method for the Simultaneous Determination of Paclitaxel and Seliciclib in Plasma Samples for Assessing Their Pharmacodynamics and Pharmacokinetics in Combination Therapy for Uterine Sarcoma
Source: Medicina (Kaunas). 2024 Sep 29;60(10):1601. doi: 10.3390/medicina60101601 (PMC11509227; doi:10.3390/medicina60101601)
Supplement: Supplementary file 1 [file medicina-60-01601-s001.zip]

Archive with 1 entries (1 files):
- medicina-3202650-supplementary.pdf
